# Supplementary material for: Multi‐Omics‐Based Autophagy‐Related Untypical Subtypes in Patients with Cerebral Amyloid Pathology
Source: Adv Sci (Weinh). 2022 Jun 13;9(23):2201212. doi: 10.1002/advs.202201212 (PMC9376815; doi:10.1002/advs.202201212)
Supplement: Supplementary file 2 — Supporting Information [file ADVS-9-2201212-s001.xlsx]

## Sheet: targets_and_sources
M-TPAD model										M-IPAD model
tgwas		miRNA			proteomics			blood biomarkers		tgwas		miRNA			proteomics			blood biomarkers
targets	source	targets	MIMAT#	source	targets	ENSG#	source	targets	source	targets	source	targets	MIMAT#	source	targets	ENSG#	source	targets	source
A2M	targeted sequencing	hsa-let-7b-5p	MIMAT0000063	Nanostring	CFH	ENSG00000000971	TMT	bl_plasma_Abeta42	xMAP	A2M	targeted sequencing	hsa-let-7b-5p	MIMAT0000063	Nanostring	CFH	ENSG00000000971	TMT	bl_plasma_Abeta42	xMAP
ABCA7	targeted sequencing	hsa-let-7c-5p	MIMAT0000064	Nanostring	FUCA2	ENSG00000001036	TMT	bl_plasma_Abeta40	xMAP	ABCA7	targeted sequencing	hsa-let-7c-5p	MIMAT0000064	Nanostring	ITGA2B	ENSG00000005961	TMT	bl_plasma_Abeta40	xMAP
ACE	targeted sequencing	hsa-let-7f-5p	MIMAT0000067	Nanostring	PLXND1	ENSG00000004399	TMT	bl_plasma_Abeta4240ratio	xMAP	ACE	targeted sequencing	hsa-let-7f-5p	MIMAT0000067	Nanostring	MRC2	ENSG00000011028	TMT	bl_plasma_Abeta4240ratio	xMAP
ADAM10	targeted sequencing	hsa-miR-15a-5p	MIMAT0000068	Nanostring	PON1	ENSG00000005421	TMT	bl_plasma_TSP1	ELISA	ADAM10	targeted sequencing	hsa-miR-15a-5p	MIMAT0000068	Nanostring	MARCO	ENSG00000019169	TMT	bl_plasma_TSP1	ELISA
AGER	targeted sequencing	hsa-miR-26b-5p	MIMAT0000083	Nanostring	ITGA2B	ENSG00000005961	TMT	bl_plasma_ACE	ELISA	AGER	targeted sequencing	hsa-miR-26b-5p	MIMAT0000083	Nanostring	C8B	ENSG00000021852	TMT	bl_plasma_ACE	ELISA
AKT3	targeted sequencing	hsa-miR-30a-5p	MIMAT0000087	Nanostring	HEATR5B	ENSG00000008869	TMT	bl_plasma_vecadherin	ELISA	APBB1	targeted sequencing	hsa-miR-30a-5p	MIMAT0000087	Nanostring	VCL	ENSG00000035403	TMT	bl_plasma_vecadherin	ELISA
APBB1	targeted sequencing	hsa-miR-100-5p	MIMAT0000098	Nanostring	MRC2	ENSG00000011028	TMT	bl_plasma_galectin3	ELISA	APH1A	targeted sequencing	hsa-miR-100-5p	MIMAT0000098	Nanostring	CDH1	ENSG00000039068	TMT	bl_plasma_galectin3	ELISA
APBB2	targeted sequencing	hsa-miR-101-3p	MIMAT0000099	Nanostring	CAPN1	ENSG00000014216	TMT	bl_plasma_ACHE_activity	Colorimetric	APOE	targeted sequencing	hsa-miR-101-3p	MIMAT0000099	Nanostring	C6	ENSG00000039537	TMT	bl_plasma_ACHE_activity	Colorimetric
APH1A	targeted sequencing	hsa-miR-29b-3p	MIMAT0000100	Nanostring	MDH1	ENSG00000014641	TMT	bl_plasma_ttau	Simoa	APP	targeted sequencing	hsa-miR-29b-3p	MIMAT0000100	Nanostring	TNC	ENSG00000041982	TMT	bl_plasma_ttau	Simoa
APOBEC3B	targeted sequencing	hsa-miR-106a-5p	MIMAT0000103	Nanostring	MARCO	ENSG00000019169	TMT	bl_plasma_ptau	Simoa	ARID5B	targeted sequencing	hsa-miR-106a-5p	MIMAT0000103	Nanostring	LCP2	ENSG00000043462	TMT	bl_plasma_ptau	Simoa
APOE	targeted sequencing	hsa-miR-107	MIMAT0000104	Nanostring	C8B	ENSG00000021852	TMT	bl_plasma_ttau_abeta42	Simoa/xMAP	BECN1	targeted sequencing	hsa-miR-107	MIMAT0000104	Nanostring	HSPA5	ENSG00000044574	TMT	bl_plasma_ttau_abeta42	Simoa/xMAP
APP	targeted sequencing	hsa-miR-197-3p	MIMAT0000227	Nanostring	SARS	ENSG00000031698	TMT	bl_plasma_ptau_abeta42	Simoa/xMAP	BIN1	targeted sequencing	hsa-miR-197-3p	MIMAT0000227	Nanostring	DSG2	ENSG00000046604	TMT	bl_plasma_ptau_abeta42	Simoa/xMAP
ARID5B	targeted sequencing	hsa-miR-199a-3p	MIMAT0000232	Nanostring	SLC4A7	ENSG00000033867	TMT	bl_plasma_Abeta4042ratio	xMAP	CASP3	targeted sequencing	hsa-miR-199a-3p	MIMAT0000232	Nanostring	LTBP1	ENSG00000049323	TMT	bl_plasma_Abeta4042ratio	xMAP
ARNTL	targeted sequencing	hsa-miR-148a-3p	MIMAT0000243	Nanostring	VCL	ENSG00000035403	TMT	bl_plasma_LGALS3BP_galectin3_ratio	ELISA	CASP7	targeted sequencing	hsa-miR-148a-3p	MIMAT0000243	Nanostring	LY75	ENSG00000054219	TMT	bl_plasma_LGALS3BP_galectin3_ratio	ELISA
ASTN2	targeted sequencing	hsa-miR-30c-5p	MIMAT0000244	Nanostring	FLT4	ENSG00000037280	TMT	bl_plasma_p_t_tau_ratio	Simoa	CASP8	targeted sequencing	hsa-miR-30c-5p	MIMAT0000244	Nanostring	ITIH4	ENSG00000055955	TMT	bl_plasma_p_t_tau_ratio	Simoa
ATXN1	targeted sequencing	hsa-miR-183-5p	MIMAT0000261	Nanostring	AGA	ENSG00000038002	TMT	bl_plasma_ttau_abeta40	Simoa/xMAP	CASP9	targeted sequencing	hsa-miR-183-5p	MIMAT0000261	Nanostring	ITIH1	ENSG00000055957	TMT	bl_plasma_ttau_abeta40	Simoa/xMAP
BACE1	targeted sequencing	cel-miR-254-3p	MIMAT0000310	Nanostring	CDH1	ENSG00000039068	TMT	bl_plasma_ptau_abeta40	Simoa/xMAP	CASS4	targeted sequencing	cel-miR-254-3p	MIMAT0000310	Nanostring	SLK	ENSG00000065613	TMT	bl_plasma_ptau_abeta40	Simoa/xMAP
BACE2	targeted sequencing	hsa-miR-132-3p	MIMAT0000426	Nanostring	C6	ENSG00000039537	TMT	bl_plasma_LGALS3BP_QPLEX	QPLEX	CD2AP	targeted sequencing	hsa-miR-132-3p	MIMAT0000426	Nanostring	TIE1	ENSG00000066056	TMT	bl_plasma_LGALS3BP_QPLEX	QPLEX
BECN1	targeted sequencing	hsa-miR-145-5p	MIMAT0000437	Nanostring	TNC	ENSG00000041982	TMT	bl_plasma_Periostin_QPLEX	QPLEX	CD33	targeted sequencing	hsa-miR-145-5p	MIMAT0000437	Nanostring	CD84	ENSG00000066294	TMT	bl_plasma_Periostin_QPLEX	QPLEX
BIN1	targeted sequencing	hsa-miR-125a-5p	MIMAT0000443	Nanostring	LCP2	ENSG00000043462	TMT	pmTOR	WB	CD36	targeted sequencing	hsa-miR-125a-5p	MIMAT0000443	Nanostring	NEO1	ENSG00000067141	TMT	pmTOR	WB
CALHM1	targeted sequencing	hsa-miR-126-3p	MIMAT0000445	Nanostring	HSPA5	ENSG00000044574	TMT	pPI3K	WB	CDK5	targeted sequencing	hsa-miR-126-3p	MIMAT0000445	Nanostring	PKM	ENSG00000067225	TMT	pPI3K	WB
CASP3	targeted sequencing	hsa-miR-150-5p	MIMAT0000451	Nanostring	DSG2	ENSG00000046604	TMT	ULK	WB	CLU	targeted sequencing	hsa-miR-150-5p	MIMAT0000451	Nanostring	PRKACA	ENSG00000072062	TMT	ULK	WB
CASP7	targeted sequencing	hsa-miR-185-5p	MIMAT0000455	Nanostring	CP	ENSG00000047457	TMT	Atg7	WB	CR1	targeted sequencing	hsa-miR-185-5p	MIMAT0000455	Nanostring	ACTN1	ENSG00000072110	TMT	Atg7	WB
CASP8	targeted sequencing	hsa-miR-186-5p	MIMAT0000456	Nanostring	LTBP1	ENSG00000049323	TMT	pULK	WB	CREB1	targeted sequencing	hsa-miR-186-5p	MIMAT0000456	Nanostring	CD5L	ENSG00000073754	TMT	pULK	WB
CASP9	targeted sequencing	hsa-miR-188-5p	MIMAT0000457	Nanostring	LY75	ENSG00000054219	TMT	pAKt	WB	DSG2	targeted sequencing	hsa-miR-188-5p	MIMAT0000457	Nanostring	RAB7A	ENSG00000075785	TMT	pAKt	WB
CASS4	targeted sequencing	hsa-miR-296-5p	MIMAT0000690	Nanostring	ITIH4	ENSG00000055955	TMT	LC3B	WB	ERN1	targeted sequencing	hsa-miR-296-5p	MIMAT0000690	Nanostring	ICAM3	ENSG00000076662	TMT	LC3B	WB
CD2AP	targeted sequencing	hsa-miR-30e-5p	MIMAT0000692	Nanostring	ITIH1	ENSG00000055957	TMT	mTOR	WB	FADD	targeted sequencing	hsa-miR-30e-5p	MIMAT0000692	Nanostring	CDH17	ENSG00000079112	TMT	mTOR	WB
CD33	targeted sequencing	hsa-miR-362-5p	MIMAT0000705	Nanostring	GDI2	ENSG00000057608	TMT	AKT	WB	FAS	targeted sequencing	hsa-miR-362-5p	MIMAT0000705	Nanostring	APOB	ENSG00000084674	TMT	AKT	WB
CD36	targeted sequencing	hsa-miR-363-3p	MIMAT0000707	Nanostring	PRDM1	ENSG00000057657	TMT	PI3K	WB	FCGR2B	targeted sequencing	hsa-miR-363-3p	MIMAT0000707	Nanostring	FCN1	ENSG00000085265	TMT	PI3K	WB
CDK5	targeted sequencing	hsa-miR-302b-3p	MIMAT0000715	Nanostring	CNN2	ENSG00000064666	TMT	Atg9a	WB	FERMT2	targeted sequencing	hsa-miR-302b-3p	MIMAT0000715	Nanostring	CETP	ENSG00000087237	TMT	Atg9a	WB
CLOCK	targeted sequencing	hsa-miR-302d-3p	MIMAT0000718	Nanostring	SLK	ENSG00000065613	TMT	Atg12and5	WB	GRIN2A	targeted sequencing	hsa-miR-302d-3p	MIMAT0000718	Nanostring	NRCAM	ENSG00000091129	TMT	Atg12and5	WB
CLU	targeted sequencing	hsa-miR-371a-3p	MIMAT0000723	Nanostring	TIE1	ENSG00000066056	TMT	pmTOR_mTOR	WB	GSK3B	targeted sequencing	hsa-miR-371a-3p	MIMAT0000723	Nanostring	APOH	ENSG00000091583	TMT	pmTOR_mTOR	WB
CNN2	targeted sequencing	hsa-miR-374a-5p	MIMAT0000727	Nanostring	CD84	ENSG00000066294	TMT	pPI3K_PI3K	WB	HDAC6	targeted sequencing	hsa-miR-374a-5p	MIMAT0000727	Nanostring	UNC13D	ENSG00000092929	TMT	pPI3K_PI3K	WB
CR1	targeted sequencing	hsa-miR-151a-3p	MIMAT0000757	Nanostring	NEO1	ENSG00000067141	TMT	pULK_ULK	WB	IDE	targeted sequencing	hsa-miR-151a-3p	MIMAT0000757	Nanostring	ADA2	ENSG00000093072	TMT	pULK_ULK	WB
CREB1	targeted sequencing	hsa-miR-148b-3p	MIMAT0000759	Nanostring	PKM	ENSG00000067225	TMT	pAKT_AKT	WB	IL1B	targeted sequencing	hsa-miR-148b-3p	MIMAT0000759	Nanostring	IGFALS	ENSG00000099769	TMT	pAKT_AKT	WB
CREBBP	targeted sequencing	hsa-miR-331-3p	MIMAT0000760	Nanostring	ADGRF5	ENSG00000069122	TMT	bl_blood_Albumin	Colorimetric	INPP5D	targeted sequencing	hsa-miR-331-3p	MIMAT0000760	Nanostring	SERPIND1	ENSG00000099937	TMT	bl_blood_Albumin	Colorimetric
DDB2	targeted sequencing	hsa-miR-324-5p	MIMAT0000761	Nanostring	DAPP1	ENSG00000070190	TMT	bl_blood_Alk_phosphatase	Colorimetric	ITPR1	targeted sequencing	hsa-miR-324-5p	MIMAT0000761	Nanostring	AP1B1	ENSG00000100280	TMT	bl_blood_Protein	Colorimetric
DSG2	targeted sequencing	hsa-miR-451a	MIMAT0001631	Nanostring	ST6GALNAC1	ENSG00000070526	TMT	bl_blood_ALT	Colorimetric	ITPR2	targeted sequencing	hsa-miR-451a	MIMAT0001631	Nanostring	MYH9	ENSG00000100345	TMT	bl_Iglevel	Colorimetric
EPHA1	targeted sequencing	hsa-miR-484	MIMAT0002174	Nanostring	PRKACA	ENSG00000072062	TMT	bl_blood_AST	Colorimetric	ITPR3	targeted sequencing	hsa-miR-484	MIMAT0002174	Nanostring	MMP9	ENSG00000100985	TMT	bl_Albumin_Ig_ratio	Colorimetric
EPHB2	targeted sequencing	hsa-miR-485-3p	MIMAT0002176	Nanostring	SPP2	ENSG00000072080	TMT	bl_blood_Ca	Colorimetric	LILRB2	targeted sequencing	hsa-miR-485-3p	MIMAT0002176	Nanostring	CTSZ	ENSG00000101160	TMT	bl_blood_Cortisol	Colorimetric
ERN1	targeted sequencing	hsa-miR-489-3p	MIMAT0002805	Nanostring	ACTN1	ENSG00000072110	TMT	bl_blood_BUN	Colorimetric	LPL	targeted sequencing	hsa-miR-489-3p	MIMAT0002805	Nanostring	MSLN	ENSG00000102854	TMT	bl_blood_Tcholesterol	Colorimetric
FADD	targeted sequencing	hsa-miR-518c-3p	MIMAT0002848	Nanostring	CD5L	ENSG00000073754	TMT	bl_blood_Creatinine	Colorimetric	LRP1	targeted sequencing	hsa-miR-518c-3p	MIMAT0002848	Nanostring	COTL1	ENSG00000103187	TMT	bl_blood_Triglyceride	Colorimetric
FAS	targeted sequencing	hsa-miR-524-5p	MIMAT0002849	Nanostring	RAB7A	ENSG00000075785	TMT	bl_blood_Glu_FBS	Colorimetric	LRRK2	targeted sequencing	hsa-miR-524-5p	MIMAT0002849	Nanostring	LILRB5	ENSG00000105609	TMT	bl_blood_HDLchol	Colorimetric
FCGR2B	targeted sequencing	hsa-miR-516b-5p	MIMAT0002859	Nanostring	ICAM3	ENSG00000076662	TMT	bl_blood_Phosphorus	Colorimetric	MADD	targeted sequencing	hsa-miR-516b-5p	MIMAT0002859	Nanostring	HSPB1	ENSG00000106211	TMT	bl_blood_LDLchole	Colorimetric
FERMT2	targeted sequencing	hsa-miR-493-3p	MIMAT0003161	Nanostring	GNB1	ENSG00000078369	TMT	bl_blood_Protein	Colorimetric	MAPK1	targeted sequencing	hsa-miR-493-3p	MIMAT0003161	Nanostring	C5	ENSG00000106804	TMT	bl_blood_ApoAI	PETIA
GAD2	targeted sequencing	hsa-miR-566	MIMAT0003230	Nanostring	CDH17	ENSG00000079112	TMT	bl_blood_Uric_acid	Colorimetric	MAPK3	targeted sequencing	hsa-miR-566	MIMAT0003230	Nanostring	AMBP	ENSG00000106927	TMT	bl_blood_ApoB	PETIA
GAPDH	targeted sequencing	hsa-miR-574-3p	MIMAT0003239	Nanostring	AFM	ENSG00000079557	TMT	bl_blood_Homocysteine	CIA	MEF2C	targeted sequencing	hsa-miR-574-3p	MIMAT0003239	Nanostring	PSMD11	ENSG00000108671	TMT	bl_blood_WBC	FACS
GNAQ	targeted sequencing	hsa-miR-576-5p	MIMAT0003241	Nanostring	CARMIL1	ENSG00000079691	TMT	bl_blood_T_Bilirubin	Colorimetric	NCSTN	targeted sequencing	hsa-miR-576-5p	MIMAT0003241	Nanostring	LGALS3BP	ENSG00000108679	TMT	bl_blood_Neutrophil	FACS
GORASP1	targeted sequencing	hsa-miR-582-5p	MIMAT0003247	Nanostring	PGM1	ENSG00000079739	TMT	bl_blood_Insulin	CIA	NFAT5	targeted sequencing	hsa-miR-582-5p	MIMAT0003247	Nanostring	COL1A1	ENSG00000108821	TMT	bl_blood_Lymphocyte	FACS
GORASP2	targeted sequencing	hsa-miR-631	MIMAT0003300	Nanostring	APOB	ENSG00000084674	TMT	bl_Iglevel	Colorimetric	NR1H3	targeted sequencing	hsa-miR-631	MIMAT0003300	Nanostring	PRKAR1A	ENSG00000108946	TMT	bl_blood_Monocyte	FACS
GPR141	targeted sequencing	hsa-miR-642a-5p	MIMAT0003312	Nanostring	FCN1	ENSG00000085265	TMT	bl_Albumin_Ig_ratio	Colorimetric	PICALM	targeted sequencing	hsa-miR-642a-5p	MIMAT0003312	Nanostring	BST1	ENSG00000109743	TMT	bl_blood_Eosinophil	FACS
GRIN1	targeted sequencing	hsa-miR-652-3p	MIMAT0003322	Nanostring	CTTN	ENSG00000085733	TMT	bl_blood_Copper	ICP-MS	PIK3CA	targeted sequencing	hsa-miR-652-3p	MIMAT0003322	Nanostring	PPARGC1A	ENSG00000109819	TMT	bl_blood_Basophil	FACS
GRIN2A	targeted sequencing	hsa-miR-655-3p	MIMAT0003331	Nanostring	CETP	ENSG00000087237	TMT	bl_blood_Cortisol	Colorimetric	PIWIL2	targeted sequencing	hsa-miR-655-3p	MIMAT0003331	Nanostring	APOC3	ENSG00000110245	TMT	bl_blood_RBC	FACS
GRIN2B	targeted sequencing	hsa-miR-660-5p	MIMAT0003338	Nanostring	ATRN	ENSG00000088812	TMT	bl_blood_Tcholesterol	Colorimetric	PIWIL3	targeted sequencing	hsa-miR-660-5p	MIMAT0003338	Nanostring	VWF	ENSG00000110799	TMT	bl_blood_Hemoglobin	FACS
GRIN2C	targeted sequencing	hsa-miR-542-5p	MIMAT0003340	Nanostring	GANAB	ENSG00000089597	TMT	bl_blood_Triglyceride	Colorimetric	PIWIL4	targeted sequencing	hsa-miR-542-5p	MIMAT0003340	Nanostring	CORO1C	ENSG00000110880	TMT	bl_blood_Hematocrit	FACS
GRIN2D	targeted sequencing	hsa-miR-425-5p	MIMAT0003393	Nanostring	LYZ	ENSG00000090382	TMT	bl_blood_HDLchol	Colorimetric	PLAU	targeted sequencing	hsa-miR-425-5p	MIMAT0003393	Nanostring	PTK7	ENSG00000112655	TMT	bl_blood_RDW	FACS
GSK3B	targeted sequencing	hsa-miR-454-3p	MIMAT0003885	Nanostring	FETUB	ENSG00000090512	TMT	bl_blood_LDLchole	Colorimetric	PPARG	targeted sequencing	hsa-miR-454-3p	MIMAT0003885	Nanostring	C7	ENSG00000112936	TMT	bl_blood_Platelet	FACS
HDAC6	targeted sequencing	hsa-miR-769-5p	MIMAT0003886	Nanostring	AARS	ENSG00000090861	TMT	bl_blood_ApoAI	PETIA	PRNP	targeted sequencing	hsa-miR-769-5p	MIMAT0003886	Nanostring	FAF2	ENSG00000113194	TMT	bl_blood_PDW	FACS
IDE	targeted sequencing	hsa-miR-297	MIMAT0004450	Nanostring	NRCAM	ENSG00000091129	TMT	bl_blood_ApoB	PETIA	PSEN1	targeted sequencing	hsa-miR-297	MIMAT0004450	Nanostring	THBS4	ENSG00000113296	TMT	bl_blood_ESR	FACS
IL1B	targeted sequencing	hsa-miR-219a-1-3p	MIMAT0004567	Nanostring	TF	ENSG00000091513	TMT	bl_blood_WBC	FACS	PSEN2	targeted sequencing	hsa-miR-219a-1-3p	MIMAT0004567	Nanostring	PCDH12	ENSG00000113555	TMT	bl_blood_HbA1c	HPLC
INPP5D	targeted sequencing	hsa-miR-140-3p	MIMAT0004597	Nanostring	APOH	ENSG00000091583	TMT	bl_blood_Neutrophil	FACS	PSENEN	targeted sequencing	hsa-miR-140-3p	MIMAT0004597	Nanostring	C9	ENSG00000113600	TMT	NKcell_per_totallympho	FACS
ITPR1	targeted sequencing	hsa-miR-361-3p	MIMAT0004682	Nanostring	CPA1	ENSG00000091704	TMT	bl_blood_Lymphocyte	FACS	PTGS1	targeted sequencing	hsa-miR-361-3p	MIMAT0004682	Nanostring	PDGFRB	ENSG00000113721	TMT	Tcell_per_totallympho	FACS
ITPR2	targeted sequencing	hsa-miR-151a-5p	MIMAT0004697	Nanostring	MYL6	ENSG00000092841	TMT	bl_blood_Monocyte	FACS	PTK2B	targeted sequencing	hsa-miR-151a-5p	MIMAT0004697	Nanostring	CNTN3	ENSG00000113805	TMT	Bcell_per_totallympho	FACS
ITPR3	targeted sequencing	hsa-miR-423-5p	MIMAT0004748	Nanostring	UNC13D	ENSG00000092929	TMT	bl_blood_Eosinophil	FACS	RIN3	targeted sequencing	hsa-miR-423-5p	MIMAT0004748	Nanostring	KNG1	ENSG00000113889	TMT	Adiponectin	Cytokine_array
LILRB2	targeted sequencing	hsa-miR-516a-5p	MIMAT0004770	Nanostring	ADA2	ENSG00000093072	TMT	bl_blood_Basophil	FACS	SIRT1	targeted sequencing	hsa-miR-516a-5p	MIMAT0004770	Nanostring	HRG	ENSG00000113905	TMT	Angiogenin	Cytokine_array
LPL	targeted sequencing	hsa-miR-500a-5p	MIMAT0004773	Nanostring	LRRFIP2	ENSG00000093167	TMT	bl_blood_RBC	FACS	SNCA	targeted sequencing	hsa-miR-500a-5p	MIMAT0004773	Nanostring	FN1	ENSG00000115414	TMT	Angiopoietin_1	Cytokine_array
LRP1	targeted sequencing	hsa-miR-532-3p	MIMAT0004780	Nanostring	CRTAC1	ENSG00000095713	TMT	bl_blood_Hemoglobin	FACS	SORL1	targeted sequencing	hsa-miR-532-3p	MIMAT0004780	Nanostring	NID1	ENSG00000116962	TMT	BAFF	Cytokine_array
LRRK1	targeted sequencing	hsa-miR-574-5p	MIMAT0004795	Nanostring	IGFALS	ENSG00000099769	TMT	bl_blood_Hematocrit	FACS	SOX2	targeted sequencing	hsa-miR-574-5p	MIMAT0004795	Nanostring	CR2	ENSG00000117322	TMT	BDNF	Cytokine_array
LRRK2	targeted sequencing	hsa-miR-548c-5p	MIMAT0004806	Nanostring	SERPIND1	ENSG00000099937	TMT	bl_blood_RDW	FACS	SQSTM1	targeted sequencing	hsa-miR-548c-5p	MIMAT0004806	Nanostring	CTSD	ENSG00000117984	TMT	C5_C5a	Cytokine_array
MADD	targeted sequencing	hsa-miR-890	MIMAT0004912	Nanostring	AP1B1	ENSG00000100280	TMT	bl_blood_Platelet	FACS	TERT	targeted sequencing	hsa-miR-890	MIMAT0004912	Nanostring	APOA1	ENSG00000118137	TMT	CD14	Cytokine_array
MAPK1	targeted sequencing	hsa-miR-888-5p	MIMAT0004916	Nanostring	APOL1	ENSG00000100342	TMT	bl_blood_PDW	FACS	TLR2	targeted sequencing	hsa-miR-888-5p	MIMAT0004916	Nanostring	TNN	ENSG00000120332	TMT	CD40_ligand	Cytokine_array
MAPK3	targeted sequencing	hsa-miR-877-5p	MIMAT0004949	Nanostring	MYH9	ENSG00000100345	TMT	bl_blood_ESR	FACS	TLR4	targeted sequencing	hsa-miR-877-5p	MIMAT0004949	Nanostring	TGFBI	ENSG00000120708	TMT	Chitinase3_like_1	Cytokine_array
MAPT	targeted sequencing	hsa-miR-374b-5p	MIMAT0004955	Nanostring	DAAM1	ENSG00000100592	TMT	bl_blood_HbA1c	HPLC	TNF	targeted sequencing	hsa-miR-374b-5p	MIMAT0004955	Nanostring	CAT	ENSG00000121691	TMT	CRP	Cytokine_array
MECP2	targeted sequencing	hsa-miR-933	MIMAT0004976	Nanostring	SERPINA4	ENSG00000100665	TMT	NKcell_per_totallympho	FACS	TNFRSF1A	targeted sequencing	hsa-miR-933	MIMAT0004976	Nanostring	PLG	ENSG00000122194	TMT	Cystatin_C	Cytokine_array
MEF2C	targeted sequencing	hsa-miR-942-5p	MIMAT0004985	Nanostring	MMP9	ENSG00000100985	TMT	Tcell_per_totallympho	FACS	UBQLN1	targeted sequencing	hsa-miR-942-5p	MIMAT0004985	Nanostring	SEPT7	ENSG00000122545	TMT	Dkk1	Cytokine_array
MME	targeted sequencing	hsa-miR-1226-3p	MIMAT0005577	Nanostring	CTSZ	ENSG00000101160	TMT	Bcell_per_totallympho	FACS	ZYX	targeted sequencing	hsa-miR-1226-3p	MIMAT0005577	Nanostring	CLTA	ENSG00000122705	TMT	DPPIV	Cytokine_array
MS4A4A	targeted sequencing	hsa-miR-1233-3p	MIMAT0005588	Nanostring	TUBB1	ENSG00000101162	TMT	Adiponectin	Cytokine_array			hsa-miR-1233-3p	MIMAT0005588	Nanostring	C4BPA	ENSG00000123838	TMT	EGF	Cytokine_array
MS4A6A	targeted sequencing	hsa-miR-1234-3p	MIMAT0005589	Nanostring	F9	ENSG00000101981	TMT	Angiogenin	Cytokine_array			hsa-miR-1234-3p	MIMAT0005589	Nanostring	SEPT6	ENSG00000125354	TMT	ENA78	Cytokine_array
MS4A6E	targeted sequencing	hsa-miR-1180-3p	MIMAT0005825	Nanostring	RENBP	ENSG00000102032	TMT	Angiopoietin_1	Cytokine_array			hsa-miR-1180-3p	MIMAT0005825	Nanostring	C3	ENSG00000125730	TMT	Endoglin	Cytokine_array
NCSTN	targeted sequencing	hsa-miR-1181	MIMAT0005826	Nanostring	MSLN	ENSG00000102854	TMT	BAFF	Cytokine_array			hsa-miR-1181	MIMAT0005826	Nanostring	CFP	ENSG00000126759	TMT	Fas_Ligand	Cytokine_array
NFAT5	targeted sequencing	hsa-miR-1205	MIMAT0005869	Nanostring	COTL1	ENSG00000103187	TMT	BDNF	Cytokine_array			hsa-miR-1205	MIMAT0005869	Nanostring	OMD	ENSG00000127083	TMT	FGF_basic	Cytokine_array
NME8	targeted sequencing	hsa-miR-1285-3p	MIMAT0005876	Nanostring	CPQ	ENSG00000104324	TMT	C5_C5a	Cytokine_array			hsa-miR-1285-3p	MIMAT0005876	Nanostring	LBP	ENSG00000129988	TMT	Flt_3_Ligand	Cytokine_array
NOS1	targeted sequencing	hsa-miR-548k	MIMAT0005882	Nanostring	FGL1	ENSG00000104760	TMT	CD14	Cytokine_array			hsa-miR-548k	MIMAT0005882	Nanostring	APOE	ENSG00000130203	TMT	GDF_15	Cytokine_array
NR1D1	targeted sequencing	hsa-miR-1302	MIMAT0005890	Nanostring	OLFM2	ENSG00000105088	TMT	CD40_ligand	Cytokine_array			hsa-miR-1302	MIMAT0005890	Nanostring	ACTN4	ENSG00000130402	TMT	Growth_Hormone	Cytokine_array
NR1H3	targeted sequencing	hsa-miR-1260a	MIMAT0005911	Nanostring	LILRB5	ENSG00000105609	TMT	Chitinase3_like_1	Cytokine_array			hsa-miR-1260a	MIMAT0005911	Nanostring	MPP1	ENSG00000130830	TMT	HGF	Cytokine_array
NYAP1	targeted sequencing	hsa-miR-548g-3p	MIMAT0005912	Nanostring	GARS	ENSG00000106105	TMT	CRP	Cytokine_array			hsa-miR-548g-3p	MIMAT0005912	Nanostring	AOC3	ENSG00000131471	TMT	ICAM1	Cytokine_array
PER2	targeted sequencing	hsa-miR-548o-3p	MIMAT0005919	Nanostring	HSPB1	ENSG00000106211	TMT	Cystatin_C	Cytokine_array			hsa-miR-548o-3p	MIMAT0005919	Nanostring	POSTN	ENSG00000133110	TMT	IGFBP2	Cytokine_array
PICALM	targeted sequencing	hsa-miR-1266-5p	MIMAT0005920	Nanostring	PCOLCE	ENSG00000106333	TMT	Dkk1	Cytokine_array			hsa-miR-1266-5p	MIMAT0005920	Nanostring	LYVE1	ENSG00000133800	TMT	IGFBP3	Cytokine_array
PIK3CA	targeted sequencing	hsa-miR-1270	MIMAT0005924	Nanostring	C5	ENSG00000106804	TMT	DPPIV	Cytokine_array			hsa-miR-1270	MIMAT0005924	Nanostring	CHL1	ENSG00000134121	TMT	IL1ra	Cytokine_array
PIWIL1	targeted sequencing	hsa-miR-1277-3p	MIMAT0005933	Nanostring	AMBP	ENSG00000106927	TMT	EGF	Cytokine_array			hsa-miR-1277-3p	MIMAT0005933	Nanostring	ROCK2	ENSG00000134318	TMT	IL17A	Cytokine_array
PIWIL2	targeted sequencing	hsa-miR-1281	MIMAT0005939	Nanostring	AK1	ENSG00000106992	TMT	ENA78	Cytokine_array			hsa-miR-1281	MIMAT0005939	Nanostring	IL6ST	ENSG00000134352	TMT	IL18_Bpa	Cytokine_array
PIWIL3	targeted sequencing	hsa-miR-664a-3p	MIMAT0005949	Nanostring	PDLIM1	ENSG00000107438	TMT	Endoglin	Cytokine_array			hsa-miR-664a-3p	MIMAT0005949	Nanostring	DSC2	ENSG00000134755	TMT	IL27	Cytokine_array
PIWIL4	targeted sequencing	hsa-miR-720	MIMAT0005954	Nanostring	MINPP1	ENSG00000107789	TMT	Fas_Ligand	Cytokine_array			hsa-miR-720	MIMAT0005954	Nanostring	AGT	ENSG00000135744	TMT	IP10	Cytokine_array
PLAU	targeted sequencing	hsa-miR-2113	MIMAT0009206	Nanostring	XPNPEP1	ENSG00000108039	TMT	FGF_basic	Cytokine_array			hsa-miR-2113	MIMAT0009206	Nanostring	CALCOCO2	ENSG00000136436	TMT	Kallikrein_3	Cytokine_array
PLD3	targeted sequencing	hsa-miR-2110	MIMAT0010133	Nanostring	KPNB1	ENSG00000108424	TMT	Flt_3_Ligand	Cytokine_array			hsa-miR-2110	MIMAT0010133	Nanostring	ENPP2	ENSG00000136960	TMT	Leptin	Cytokine_array
POLR2E	targeted sequencing	hsa-miR-2278	MIMAT0011778	Nanostring	BLMH	ENSG00000108578	TMT	GDF_15	Cytokine_array			hsa-miR-2278	MIMAT0011778	Nanostring	THBS1	ENSG00000137801	TMT	Lipocalin_2	Cytokine_array
PPARG	targeted sequencing	hsa-miR-323b-3p	MIMAT0015050	Nanostring	PSMD11	ENSG00000108671	TMT	Growth_Hormone	Cytokine_array			hsa-miR-323b-3p	MIMAT0015050	Nanostring	RBP4	ENSG00000138207	TMT	M_CSF	Cytokine_array
PRNP	targeted sequencing	hsa-miR-3182	MIMAT0015062	Nanostring	LGALS3BP	ENSG00000108679	TMT	HGF	Cytokine_array			hsa-miR-3182	MIMAT0015062	Nanostring	MMRN1	ENSG00000138722	TMT	MIG	Cytokine_array
PSEN1	targeted sequencing	hsa-miR-3187-3p	MIMAT0015069	Nanostring	NAGLU	ENSG00000108784	TMT	ICAM1	Cytokine_array			hsa-miR-3187-3p	MIMAT0015069	Nanostring	PDE5A	ENSG00000138735	TMT	MIP3alpha	Cytokine_array
PSEN2	targeted sequencing	hsa-miR-3200-3p	MIMAT0015085	Nanostring	COL1A1	ENSG00000108821	TMT	IGFBP2	Cytokine_array			hsa-miR-3200-3p	MIMAT0015085	Nanostring	C1RL	ENSG00000139178	TMT	MMP9	Cytokine_array
PSENEN	targeted sequencing	hsa-miR-1273d	MIMAT0015090	Nanostring	PRKAR1A	ENSG00000108946	TMT	IGFBP3	Cytokine_array			hsa-miR-1273d	MIMAT0015090	Nanostring	CLTC	ENSG00000141367	TMT	Myeloperoxidase	Cytokine_array
PTGS1	targeted sequencing	hsa-miR-378d	MIMAT0018926	Nanostring	SOD3	ENSG00000109610	TMT	IL1ra	Cytokine_array			hsa-miR-378d	MIMAT0018926	Nanostring	COL6A1	ENSG00000142156	TMT	Osteopontin	Cytokine_array
PTK2B	targeted sequencing	hsa-miR-378e	MIMAT0018927	Nanostring	BST1	ENSG00000109743	TMT	IL17A	Cytokine_array			hsa-miR-378e	MIMAT0018927	Nanostring	APP	ENSG00000142192	TMT	PDGF_AA	Cytokine_array
RAI1	targeted sequencing	hsa-miR-4425	MIMAT0018940	Nanostring	HGFAC	ENSG00000109758	TMT	IL18_Bpa	Cytokine_array			hsa-miR-4425	MIMAT0018940	Nanostring	HSPG2	ENSG00000142798	TMT	PDGF_AB_Bbratio	Cytokine_array
REST	targeted sequencing	hsa-miR-548ae-3p	MIMAT0018954	Nanostring	PPARGC1A	ENSG00000109819	TMT	IL27	Cytokine_array			hsa-miR-548ae-3p	MIMAT0018954	Nanostring	FCRL5	ENSG00000143297	TMT	PF4	Cytokine_array
RIN3	targeted sequencing	hsa-miR-4454	MIMAT0018976	Nanostring	HSPA8	ENSG00000109971	TMT	IP10	Cytokine_array			hsa-miR-4454	MIMAT0018976	Nanostring	S100A8	ENSG00000143546	TMT	RAGE	Cytokine_array
RYR3	targeted sequencing	hsa-miR-4508	MIMAT0019045	Nanostring	APOC3	ENSG00000110245	TMT	Kallikrein_3	Cytokine_array			hsa-miR-4508	MIMAT0019045	Nanostring	CNTN4	ENSG00000144619	TMT	RANTES	Cytokine_array
SAR1A	targeted sequencing	hsa-miR-4531	MIMAT0019070	Nanostring	VWF	ENSG00000110799	TMT	Leptin	Cytokine_array			hsa-miR-4531	MIMAT0019070	Nanostring	AHSG	ENSG00000145192	TMT	RBP_4	Cytokine_array
SEC23A	targeted sequencing	hsa-miR-548am-3p	MIMAT0019076	Nanostring	CORO1C	ENSG00000110880	TMT	Lipocalin_2	Cytokine_array			hsa-miR-548am-3p	MIMAT0019076	Nanostring	TIMD4	ENSG00000145850	TMT	Resistin	Cytokine_array
SEC23B	targeted sequencing				BIN2	ENSG00000110934	TMT	M_CSF	Cytokine_array						PLA2G7	ENSG00000146070	TMT	SDF_1alpha	Cytokine_array
SIRT1	targeted sequencing				USP5	ENSG00000111667	TMT	MIG	Cytokine_array						MSN	ENSG00000147065	TMT	Serpin_E1	Cytokine_array
SIRT6	targeted sequencing				PTK7	ENSG00000112655	TMT	MIP3alpha	Cytokine_array						GSN	ENSG00000148180	TMT	SHBG	Cytokine_array
SLC24A4	targeted sequencing				C7	ENSG00000112936	TMT	MMP9	Cytokine_array						PARD3	ENSG00000148498	TMT	ST2	Cytokine_array
SNCA	targeted sequencing				FAF2	ENSG00000113194	TMT	Myeloperoxidase	Cytokine_array						HABP2	ENSG00000148702	TMT	TARC	Cytokine_array
SORL1	targeted sequencing				THBS4	ENSG00000113296	TMT	Osteopontin	Cytokine_array						SCGB1A1	ENSG00000149021	TMT	TFF3	Cytokine_array
SOX2	targeted sequencing				PCDH12	ENSG00000113555	TMT	PDGF_AA	Cytokine_array						SERPING1	ENSG00000149131	TMT	TfR	Cytokine_array
SQSTM1	targeted sequencing				C9	ENSG00000113600	TMT	PDGF_AB_Bbratio	Cytokine_array						FERMT3	ENSG00000149781	TMT	TNF_alpha	Cytokine_array
TERT	targeted sequencing				PDGFRB	ENSG00000113721	TMT	PF4	Cytokine_array						SACS	ENSG00000151835	TMT	uPAR	Cytokine_array
TFEB	targeted sequencing				CNTN3	ENSG00000113805	TMT	RAGE	Cytokine_array						CD109	ENSG00000156535	TMT	VEGF	Cytokine_array
TLR2	targeted sequencing				KNG1	ENSG00000113889	TMT	RANTES	Cytokine_array						C8A	ENSG00000157131	TMT	Vitamin_D_BP	Cytokine_array
TLR4	targeted sequencing				HRG	ENSG00000113905	TMT	RBP_4	Cytokine_array						KIT	ENSG00000157404	TMT	CD31	Cytokine_array
TNF	targeted sequencing				EFEMP1	ENSG00000115380	TMT	Resistin	Cytokine_array						APOA2	ENSG00000158874	TMT	TIM_3	Cytokine_array
TNFRSF1A	targeted sequencing				REG1A	ENSG00000115386	TMT	SDF_1alpha	Cytokine_array						C1QC	ENSG00000159189	TMT	VCAM_1	Cytokine_array
UBQLN1	targeted sequencing				FN1	ENSG00000115414	TMT	Serpin_E1	Cytokine_array						C1R	ENSG00000159403	TMT
ZYX	targeted sequencing				IGFBP2	ENSG00000115457	TMT	SHBG	Cytokine_array						ACE	ENSG00000159640	TMT
					IGFBP5	ENSG00000115461	TMT	ST2	Cytokine_array						ZYX	ENSG00000159840	TMT
					CCT4	ENSG00000115484	TMT	TARC	Cytokine_array						IL6R	ENSG00000160712	TMT
					PCYOX1	ENSG00000116005	TMT	TFF3	Cytokine_array						AZGP1	ENSG00000160862	TMT
					CACYBP	ENSG00000116161	TMT	TfR	Cytokine_array						VCAM1	ENSG00000162692	TMT
					QSOX1	ENSG00000116260	TMT	TNF_alpha	Cytokine_array						PIGR	ENSG00000162896	TMT
					PRG4	ENSG00000116690	TMT	uPAR	Cytokine_array						PDLIM5	ENSG00000163110	TMT
					CRYZ	ENSG00000116791	TMT	VEGF	Cytokine_array						S100A9	ENSG00000163220	TMT
					NID1	ENSG00000116962	TMT	Vitamin_D_BP	Cytokine_array						COL6A3	ENSG00000163359	TMT
					KDM5B	ENSG00000117139	TMT	CD31	Cytokine_array						PRKCD	ENSG00000163932	TMT
					CTBS	ENSG00000117151	TMT	TIM_3	Cytokine_array						ITGA2	ENSG00000164171	TMT
					CR2	ENSG00000117322	TMT	VCAM_1	Cytokine_array						ERAP1	ENSG00000164307	TMT
					SERPINC1	ENSG00000117601	TMT								ERAP2	ENSG00000164308	TMT
					CTSD	ENSG00000117984	TMT								VCP	ENSG00000165280	TMT
					COLEC11	ENSG00000118004	TMT								MBL2	ENSG00000165471	TMT
					APOA1	ENSG00000118137	TMT								ILK	ENSG00000166333	TMT
					TTR	ENSG00000118271	TMT								PDIA3	ENSG00000167004	TMT
					TJP2	ENSG00000119139	TMT								PRDX2	ENSG00000167815	TMT
					CPN1	ENSG00000120054	TMT								TNXB	ENSG00000168477	TMT
					TNN	ENSG00000120332	TMT								UMOD	ENSG00000169344	TMT
					PLXDC2	ENSG00000120594	TMT								PDCD6IP	ENSG00000170248	TMT
					TGFBI	ENSG00000120708	TMT								CDH2	ENSG00000170558	TMT
					A1BG	ENSG00000121410	TMT								LRG1	ENSG00000171236	TMT
					CAT	ENSG00000121691	TMT								FGA	ENSG00000171560	TMT
					XPNPEP2	ENSG00000122121	TMT								RARG	ENSG00000172819	TMT
					PLG	ENSG00000122194	TMT								C1QA	ENSG00000173372	TMT
					SEPT7	ENSG00000122545	TMT								PTPRM	ENSG00000173482	TMT
					CLTA	ENSG00000122705	TMT								SELP	ENSG00000174175	TMT
					CALD1	ENSG00000122786	TMT								A2M	ENSG00000175899	TMT
					C4BPA	ENSG00000123838	TMT								CRLF3	ENSG00000176390	TMT
					PEPD	ENSG00000124299	TMT								C8G	ENSG00000176919	TMT
					F13A1	ENSG00000124491	TMT								CD163	ENSG00000177575	TMT
					AHNAK	ENSG00000124942	TMT								CALR	ENSG00000179218	TMT
					SEPT6	ENSG00000125354	TMT								CDH5	ENSG00000179776	TMT
					C3	ENSG00000125730	TMT								F2	ENSG00000180210	TMT
					VASP	ENSG00000125753	TMT								ADIPOQ	ENSG00000181092	TMT
					DTD1	ENSG00000125821	TMT								C1S	ENSG00000182326	TMT
					UROD	ENSG00000126088	TMT								CSF1R	ENSG00000182578	TMT
					F10	ENSG00000126218	TMT								F8	ENSG00000185010	TMT
					CFP	ENSG00000126759	TMT								SELL	ENSG00000188404	TMT
					DLGAP5	ENSG00000126787	TMT								SERPINA3	ENSG00000196136	TMT
					PZP	ENSG00000126838	TMT								LAMA2	ENSG00000196569	TMT
					OMD	ENSG00000127083	TMT								PDLIM7	ENSG00000196923	TMT
					FGL2	ENSG00000127951	TMT								FLNA	ENSG00000196924	TMT
					SHBG	ENSG00000129214	TMT								ANXA4	ENSG00000196975	TMT
					LBP	ENSG00000129988	TMT								SERPINA1	ENSG00000197249	TMT
					APOE	ENSG00000130203	TMT								DPP4	ENSG00000197635	TMT
					ACTN4	ENSG00000130402	TMT								MB	ENSG00000198125	TMT
					ARPC1B	ENSG00000130429	TMT								F5	ENSG00000198734	TMT
					MPP1	ENSG00000130830	TMT								TOP1	ENSG00000198900	TMT
					UBA1	ENSG00000130985	TMT								CFI	ENSG00000205403	TMT
					F12	ENSG00000131187	TMT								HLA-A	ENSG00000206503	TMT
					AOC3	ENSG00000131471	TMT								HSBP1L1	ENSG00000226742	TMT
					DIAPH1	ENSG00000131504	TMT								LILRA2	ENSG00000239998	TMT
					RAP1GAP2	ENSG00000132359	TMT								CFB	ENSG00000243649	TMT
					SERPINF1	ENSG00000132386	TMT								CFHR1	ENSG00000244414	TMT
					CHI3L1	ENSG00000133048	TMT								C4A	ENSG00000244731	TMT
					CHIT1	ENSG00000133063	TMT								ITGB3	ENSG00000259207	TMT
					POSTN	ENSG00000133110	TMT								AC113554.1(ACE)	ENSG00000264813	TMT
					LRRIQ1	ENSG00000133640	TMT
					CA1	ENSG00000133742	TMT
					LYVE1	ENSG00000133800	TMT
					CHL1	ENSG00000134121	TMT
					ROCK2	ENSG00000134318	TMT
					LDHA	ENSG00000134333	TMT
					IL6ST	ENSG00000134352	TMT
					NARS	ENSG00000134440	TMT
					DSC2	ENSG00000134755	TMT
					TPP2	ENSG00000134900	TMT
					GOLM1	ENSG00000135052	TMT
					CCT7	ENSG00000135624	TMT
					FHOD1	ENSG00000135723	TMT
					AGT	ENSG00000135744	TMT
					CALCOCO2	ENSG00000136436	TMT
					CHAD	ENSG00000136457	TMT
					UGGT1	ENSG00000136731	TMT
					ENPP2	ENSG00000136960	TMT
					PRCP	ENSG00000137509	TMT
					GGH	ENSG00000137563	TMT
					THBS1	ENSG00000137801	TMT
					ACTR2	ENSG00000138071	TMT
					RBP4	ENSG00000138207	TMT
					OIT3	ENSG00000138315	TMT
					ATIC	ENSG00000138363	TMT
					CIR1	ENSG00000138433	TMT
					MMRN1	ENSG00000138722	TMT
					PDE5A	ENSG00000138735	TMT
					KIF21A	ENSG00000139116	TMT
					C1RL	ENSG00000139178	TMT
					INHBE	ENSG00000139269	TMT
					LUM	ENSG00000139329	TMT
					WARS	ENSG00000140105	TMT
					NPEPPS	ENSG00000141279	TMT
					CLTC	ENSG00000141367	TMT
					COL6A1	ENSG00000142156	TMT
					APP	ENSG00000142192	TMT
					PGD	ENSG00000142657	TMT
					HSPG2	ENSG00000142798	TMT
					FCRL5	ENSG00000143297	TMT
					ECM1	ENSG00000143369	TMT
					S100A8	ENSG00000143546	TMT
					SYT2	ENSG00000143858	TMT
					PDIA6	ENSG00000143870	TMT
					CNTN4	ENSG00000144619	TMT
					AHSG	ENSG00000145192	TMT
					GC	ENSG00000145321	TMT
					IQGAP2	ENSG00000145703	TMT
					PAM	ENSG00000145730	TMT
					TIMD4	ENSG00000145850	TMT
					PLA2G7	ENSG00000146070	TMT
					ARHGAP18	ENSG00000146376	TMT
					IGFBP1	ENSG00000146678	TMT
					MSN	ENSG00000147065	TMT
					ZNF711	ENSG00000147180	TMT
					NAPRT	ENSG00000147813	TMT
					GSN	ENSG00000148180	TMT
					RSU1	ENSG00000148484	TMT
					PARD3	ENSG00000148498	TMT
					HABP2	ENSG00000148702	TMT
					RGS10	ENSG00000148908	TMT
					SCGB1A1	ENSG00000149021	TMT
					SERPING1	ENSG00000149131	TMT
					TAGLN	ENSG00000149591	TMT
					FERMT3	ENSG00000149781	TMT
					CNDP1	ENSG00000150656	TMT
					ITIH2	ENSG00000151655	TMT
					ASAP2	ENSG00000151693	TMT
					SACS	ENSG00000151835	TMT
					PSTPIP2	ENSG00000152229	TMT
					TGOLN2	ENSG00000152291	TMT
					CLGN	ENSG00000153132	TMT
					ROBO4	ENSG00000154133	TMT
					BUB3	ENSG00000154473	TMT
					ALS2CR12	ENSG00000155749	TMT
					VBP1	ENSG00000155959	TMT
					HK1	ENSG00000156515	TMT
					CD109	ENSG00000156535	TMT
					C8A	ENSG00000157131	TMT
					KIT	ENSG00000157404	TMT
					HPD	ENSG00000158104	TMT
					APOA2	ENSG00000158874	TMT
					CSRP1	ENSG00000159176	TMT
					C1QC	ENSG00000159189	TMT
					C1R	ENSG00000159403	TMT
					ACE	ENSG00000159640	TMT
					ZYX	ENSG00000159840	TMT
					TFF1	ENSG00000160182	TMT
					IL6R	ENSG00000160712	TMT
					AZGP1	ENSG00000160862	TMT
					PGLYRP2	ENSG00000161031	TMT
					ITIH3	ENSG00000162267	TMT
					PEF1	ENSG00000162517	TMT
					NEXN	ENSG00000162614	TMT
					VCAM1	ENSG00000162692	TMT
					SNED1	ENSG00000162804	TMT
					CNST	ENSG00000162852	TMT
					PIGR	ENSG00000162896	TMT
					PDLIM5	ENSG00000163110	TMT
					S100A9	ENSG00000163220	TMT
					COL6A3	ENSG00000163359	TMT
					CCT3	ENSG00000163468	TMT
					CLEC3B	ENSG00000163815	TMT
					PRKCD	ENSG00000163932	TMT
					APEH	ENSG00000164062	TMT
					ITGA2	ENSG00000164171	TMT
					ERAP1	ENSG00000164307	TMT
					ERAP2	ENSG00000164308	TMT
					KLKB1	ENSG00000164344	TMT
					VCP	ENSG00000165280	TMT
					MBL2	ENSG00000165471	TMT
					CCT2	ENSG00000166226	TMT
					ILK	ENSG00000166333	TMT
					PLD4	ENSG00000166428	TMT
					PDIA3	ENSG00000167004	TMT
					HDHD2	ENSG00000167220	TMT
					TPM4	ENSG00000167460	TMT
					EEF2	ENSG00000167658	TMT
					PRDX2	ENSG00000167815	TMT
					SEPT2	ENSG00000168385	TMT
					TNXB	ENSG00000168477	TMT
					UMOD	ENSG00000169344	TMT
					GKN1	ENSG00000169605	TMT
					FASN	ENSG00000169710	TMT
					UGP2	ENSG00000169764	TMT
					BTD	ENSG00000169814	TMT
					SERPINA6	ENSG00000170099	TMT
					PDCD6IP	ENSG00000170248	TMT
					FAM161A	ENSG00000170264	TMT
					B3GNT2	ENSG00000170340	TMT
					CDH2	ENSG00000170558	TMT
					HSPA4	ENSG00000170606	TMT
					KIF5B	ENSG00000170759	TMT
					LRG1	ENSG00000171236	TMT
					KRT9	ENSG00000171403	TMT
					FGA	ENSG00000171560	TMT
					SMPDL3A	ENSG00000172594	TMT
					RARG	ENSG00000172819	TMT
					KRT2	ENSG00000172867	TMT
					C1QA	ENSG00000173372	TMT
					PTPRM	ENSG00000173482	TMT
					CSPG4	ENSG00000173546	TMT
					CCS	ENSG00000173992	TMT
					SELP	ENSG00000174175	TMT
					APOF	ENSG00000175336	TMT
					A2M	ENSG00000175899	TMT
					CRLF3	ENSG00000176390	TMT
					C8G	ENSG00000176919	TMT
					CD163	ENSG00000177575	TMT
					PLEC	ENSG00000178209	TMT
					CPN2	ENSG00000178772	TMT
					FUCA1	ENSG00000179163	TMT
					CALR	ENSG00000179218	TMT
					CDH5	ENSG00000179776	TMT
					F2	ENSG00000180210	TMT
					HCLS1	ENSG00000180353	TMT
					ADIPOQ	ENSG00000181092	TMT
					C1S	ENSG00000182326	TMT
					CSF1R	ENSG00000182578	TMT
					OAF	ENSG00000184232	TMT
					PROS1	ENSG00000184500	TMT
					F8	ENSG00000185010	TMT
					TCN2	ENSG00000185339	TMT
					PRKG1	ENSG00000185532	TMT
					P4HB	ENSG00000185624	TMT
					RASA3	ENSG00000185989	TMT
					KRT10	ENSG00000186395	TMT
					SERPINA11	ENSG00000186910	TMT
					ENTPD5	ENSG00000187097	TMT
					NAP1L1	ENSG00000187109	TMT
					SELL	ENSG00000188404	TMT
					SBSN	ENSG00000189001	TMT
					APOD	ENSG00000189058	TMT
					SERPINA3	ENSG00000196136	TMT
					LAMA2	ENSG00000196569	TMT
					NHLRC2	ENSG00000196865	TMT
					PDLIM7	ENSG00000196923	TMT
					FLNA	ENSG00000196924	TMT
					ANXA4	ENSG00000196975	TMT
					DYNC1H1	ENSG00000197102	TMT
					SND1	ENSG00000197157	TMT
					SERPINA1	ENSG00000197249	TMT
					GUCA2A	ENSG00000197273	TMT
					DPP4	ENSG00000197635	TMT
					PSAP	ENSG00000197746	TMT
					ADAMTSL2	ENSG00000197859	TMT
					MB	ENSG00000198125	TMT
					TPM2	ENSG00000198467	TMT
					CALM1	ENSG00000198668	TMT
					LPA	ENSG00000198670	TMT
					F5	ENSG00000198734	TMT
					TOP1	ENSG00000198900	TMT
					NOS1AP	ENSG00000198929	TMT
					DMD	ENSG00000198947	TMT
					INF2	ENSG00000203485	TMT
					APOM	ENSG00000204444	TMT
					DCTN1	ENSG00000204843	TMT
					PKHD1L1	ENSG00000205038	TMT
					CFI	ENSG00000205403	TMT
					HLA-A	ENSG00000206503	TMT
					ANG	ENSG00000214274	TMT
					HSBP1L1	ENSG00000226742	TMT
					LILRA2	ENSG00000239998	TMT
					AMY2A	ENSG00000243480	TMT
					CFB	ENSG00000243649	TMT
					CFHR1	ENSG00000244414	TMT
					C4A	ENSG00000244731	TMT
					SAA2-SAA4	ENSG00000255071	TMT
					ITGB3	ENSG00000259207	TMT
					MRC1	ENSG00000260314	TMT
					PECAM1	ENSG00000261371	TMT
					AC113554.1(ACE)	ENSG00000264813	TMT
					APOC4	ENSG00000267467	TMT
					FCGBP	ENSG00000275395	TMT
					LILRA3	ENSG00000275841	TMT
